# Supplementary material for: Impact of the COVID-19 pandemic on UK medical school widening access schemes: disruption, support and a virtual student led initiative
Source: BMC Med Educ. 2021 Jun 15;21:344. doi: 10.1186/s12909-021-02770-0 (PMC8203309; doi:10.1186/s12909-021-02770-0)
Supplement: Supplementary file 1 — Additional file 1: Pre-conference Questionnaire. Post-conference Questionnaire [file 12909_2021_2770_MOESM1_ESM.zip]

Archive with 2 entries (2 files):
- Discover Medicine Post Conference Questionnaire - Google Forms.pdf
- Discover Medicine Preconference Survey- Google Forms.pdf
